# Supplementary material for: Progressive Cellularization of Blastoderm and Extraembryonic Tissue Formation in the Ant Camponotus floridanus
Source: J Exp Zool B Mol Dev Evol. 2026 Jun 14;346(5):411–21. doi: 10.1002/jez.b.70028 (PMC13313101; doi:10.1002/jez.b.70028)
Supplement: Supplementary file 2 — Supporting File 2 [file JEZ-346-411-s002.xlsx]

## Sheet: phlylogenetictree
Species Name	Gene of interest	Accession number
Apis florea	argonaute3	XM_003694525.3
Apis florea	piwi	XM_003694412.3
Apis mellifera	aubergine	XM_026444876.1
Apis mellifera	argonaute3	XM_026444764.1
Bombyx mori	argonaute3	XM_012695095.4
Bombyx mori	piwi	XM_012689822.4
Drosophila melanogaster	aubergine	FBgn0000146
Drosophila melanogaster	argonaute2	FBgn0087035
Drosophila melanogaster	argonaute3	FBgn0250816
Drosophila melanogaster	piwi	FBgn0004872
Camponotus floridanus	argonaute2_1	XM_011266990.3
Camponotus floridanus	argonaute2_2	XM_025414235.1
Camponotus floridanus	argonaute2_3	XM_020026687.2
Camponotus floridanus	argonaute3	XM_011258814.3
Camponotus floridanus	aubergine	XM_025413042.1
Camponotus floridanus	piwi	XM_020027736.2
Nasonia vitripennis	piwi2	XM_001607312.5
Nasonia vitripennis	piwi1	XM_001602334.6
Nasonia vitripennis	piwi3	XM_001605669.5
Nasonia vitripennis	argonaute3	XM_001603532.6
Tribolium castaneum	argonaute3	TC008511
Tribolium castaneum	aubergine	TC008711
